# Supplementary material for: Urinary Protein Array Analysis to Identify Key Inflammatory Markers in Children with IgA Vasculitis Nephritis
Source: Children (Basel). 2022 Apr 27;9(5):622. doi: 10.3390/children9050622 (PMC9139281; doi:10.3390/children9050622)
Supplement: Supplementary file 1 [file children-09-00622-s001.zip]

Archive with 1 entries (1 files):
- children-1640475-supplementary.pdf
